# Supplementary material for: Association between Metformin Use and Risk of Total Knee Arthroplasty and Degree of Knee Pain in Knee Osteoarthritis Patients with Diabetes and/or Obesity: A Retrospective Study
Source: J Clin Med. 2022 Aug 17;11(16):4796. doi: 10.3390/jcm11164796 (PMC9409735; doi:10.3390/jcm11164796)
Supplement: Supplementary file 1 [file jcm-11-04796-s001.zip]

Archive with 1 entries (1 files):
- jcm-1801275-supplementary.pdf
